# Supplementary material for: Effect of diazepam on sociability of rats submitted to neonatal seizures
Source: Data Brief. 2016 Mar 12;7:686–91. doi: 10.1016/j.dib.2016.03.029 (PMC4802817; doi:10.1016/j.dib.2016.03.029)
Supplement: Supplementary file 1 — Supplementary material [file mmc1.zip]

Archive with 1 entries (1 files):
- coi_disclosure2016.pdf
